# Supplementary material for: Early Dynamics of Zinc-Based Nanofertilizer Absorption in Plants of Glycine max L. (Fabaceae): Short-Term Ultrastructural and Functional Changes and Subcellular Localization
Source: Plants (Basel). 2026 Jul 21;15(14):2226. doi: 10.3390/plants15142226 (PMC13415319; doi:10.3390/plants15142226)
Supplement: Supplementary file 1 [file plants-15-02226-s001.zip]

Archive with 1 entries (1 files):
- plants-4099476-supplementary.pdf
